# Supplementary material for: Genomic lineages of Rhizobium etli revealed by the extent of nucleotide polymorphisms and low recombination
Source: BMC Evol Biol. 2011 Oct 17;11:305. doi: 10.1186/1471-2148-11-305 (PMC3215678; doi:10.1186/1471-2148-11-305)
Supplement: Additional file 2 — Table of genes presented in 240 shared regions. The additional file (in .xls) includes the tables of genes and your features, as name, coordinates, gi, COGs and other. [file 1471-2148-11-305-S2.XLS]

## Sheet: Sheet1
							COGs (blastx)
	coordenates	Strand	Length	Gi	GeneID	Locus	Sub-categories	COGs	Links
	237208_238404	+	398	21492741	-	RHE_PD00222	E	COG1104	pyridoxal-phosphate-dependent aminotransferase protein (nitrogenase cofactor synthesis protein)
	31371_33953	-	860	86355698	-	RHE_CH00030	T	COG2202	probable two-component sensor histidine kinase protein
	50448_51395	+	315	86355718	-	RHE_CH00050	S	-	hypothetical protein
	118600_119616	-	338	86355770	-	RHE_CH00110	J	COG2813	probable rRNA (guanine-N2-)-methyltransferase, small subunit protein
	124475_124885	-	136	86355775	rbfA	RHE_CH00115	J	COG0858	ribosome binding factor A, rRNA processing protein
	163227_163643	-	138	86355810	-	RHE_CH00150	K	COG1846	probable transcriptional regulator protein, MarR family
	184702_186489	-	595	86355831	-	RHE_CH00171	V	COG1132	probable multidrug ABC transporter, ATP binding protein
	210515_211483	-	322	86355856	add	RHE_CH00197	F	COG1816	adenosine deaminase protein
	222036_223043	+	335	86355868	-	RHE_CH00209	U	COG4965	probable pilus assembly protein
	299944_300798	+	284	86355949	-	RHE_CH00292	K	COG2207	probable transcriptional regulator protein, AraC family
	311772_313046	-	424	86355961	-	RHE_CH00304	P	COG3487	hypothetical protein
	313215_314504	-	429	86355962	sun	RHE_CH00305	J	COG0144	tRNA and rRNA cytosine-C5-methylase (RNA methyltransferase) protein
	314661_315023	-	120	86355963	-	RHE_CH00306	M	COG0797	probable rare lipoprotein A protein
	377676_378311	+	211	86356022	grpE	RHE_CH00365	O	COG0576	molecular chaperone heat shock protein (hsp-70)
	378352_379296	-	314	86356023	iunH1	RHE_CH00366	F	COG1957	inosine-uridine preferring nucleoside hydrolase protein
	403154_405436	+	760	86356046	tme	RHE_CH00389	C	COG0281	malate dehydrogenase (oxaloacetate-decarboxylating) protein
	405692_406561	-	289	86356047	-	RHE_CH00390	R	COG3176	hypothetical protein
	406672_408954	-	760	86356048	-	RHE_CH00391	T	COG0642	probable two-component sensor histidine kinase/response regulator hybrid protein
	417495_419054	+	519	86356061	rpoNch	RHE_CH00404	K	COG1508	RNA polymerase sigma factor protein (sigma-54)
	421524_423878	-	784	86356065	mcpX1	RHE_CH00408	NT	COG0840	methyl-accepting chemotaxis protein
	448878_449531	-	217	86356093	engB	RHE_CH00436	R	COG0218	GTP-binding protein
	452442_454445	+	667	86356097	mcpT	RHE_CH00440	NT	COG0840	methyl-accepting chemotaxis protein
	454643_456160	+	505	86356098	regM	RHE_CH00441	T	COG0642	two-component sensor histidine kinase protein
	497102_497476	-	124	86356137	lguL	RHE_CH00481	E	COG0346	lactoylglutathione lyase protein
	510378_511880	-	500	86356151	-	RHE_CH00495	G	COG2721	probable altronate hydrolase protein
	534694_535893	+	399	86356170	argD1	RHE_CH00516	E	COG4992	diaminobutyrate--pyruvate aminotransferase protein
	535931_536845	+	304	86356171	argF	RHE_CH00517	E	COG0078	ornithine carbamoyltransferase protein
	539161_539553	-	130	86356175	apaG	RHE_CH00521	P	COG2967	protein affecting Mg2+/Co2+ transport
	639587_641071	+	494	86356272	-	RHE_CH00621	S	COG4529	hypothetical protein
	642050_643588	-	512	86356274	-	RHE_CH00623	E	COG0346	hypothetical protein
	688784_689692	+	302	86356321	flaCch2	RHE_CH00670	N	COG1344	flagellin C protein
	689937_690848	+	303	86356322	flaCch3	RHE_CH00671	N	COG1344	flagellin C protein
	697768_698439	+	223	86356329	-	RHE_CH00678	TK	COG0745	probable two-component response regulator protein
	709347_710186	+	279	86356343	cpsF	RHE_CH00692	M	COG1922	N-acetyl mannosamine transferase protein
	719900_720988	+	362	86356351	aglK	RHE_CH00700	G	COG3839	alpha-glucoside ABC transporter, ATP-binding protein
	721601_723421	-	606	86356353	edd	RHE_CH00702	EG	COG0129	phosphogluconate dehydratase protein
	739595_740692	+	365	86356365	potF	RHE_CH00714	E	COG0687	spermidine/putrescine ABC transporter, substrate-binding protein
	779389_780636	-	415	86356391	-	RHE_CH00742	E	COG0665	putative oxidoreductase protein
	852008_852700	-	230	86356459	-	RHE_CH00813	S	COG1376	hypothetical protein
	860188_861846	+	552	86356467	hisS	RHE_CH00821	J	COG0124	histidyl-tRNA synthetase protein
	875523_877409	+	628	86356481	rluB	RHE_CH00835	J	COG1187	pseudouridylate synthase, subunit B protein
	885726_886448	+	240	86356491	-	RHE_CH00845	R	COG0546	probable phosphoglycolate phosphatase protein
	898497_899243	+	248	86356503	-	RHE_CH00857	K	COG2771	probable transcriptional regulator protein, LuxR family
	899858_901027	+	389	86356505	-	RHE_CH00859	D	COG0489	probable ATP-binding protein (Mrp protein-like)
	923481_924743	+	420	86356530	aroA	RHE_CH00884	E	COG0128	3-phosphoshikimate 1-carboxyvinyltransferase protein
	931735_933849	-	704	86356536	glyS	RHE_CH00890	J	COG0751	glycyl-tRNA synthetase, beta subunit protein
	952645_954426	+	593	86356551	-	RHE_CH00905	I	COG1960	probable acyl-CoA dehydrogenase protein
	978454_979017	-	187	86356574	bioY	RHE_CH00928	R	COG1268	biotin transporter protein
	997714_999129	-	471	86356596	tldD	RHE_CH00950	R	COG0312	Zn-dependent protease protein
	1010211_1011176	+	321	86356608	thrB	RHE_CH00962	R	COG2334	homoserine kinase protein
	1011173_1011628	+	151	86356609	rnhA	RHE_CH00963	L	COG0328	ribonuclease H protein
	1017222_1018094	+	290	86356616	-	RHE_CH00970	P	COG1108	probable zinc ABC transporter, permease protein
	1023370_1026267	-	965	86356622	-	RHE_CH00976	T	COG2202	putative sensory box/GGDEF family protein
	1026279_1026893	-	204	86356623	rimJ	RHE_CH00977	J	COG1670	alanine acetyltransferase (ribosomal) protein
	1026922_1028217	-	431	86356624	-	RHE_CH00978	R	COG0612	probable processing protease protein
	1042031_1042381	+	116	86356640	-	RHE_CH00994	R	COG2329	hypothetical protein
	1052894_1055560	+	888	86356649	ppdK	RHE_CH01003	G	COG0574	pyruvate phosphate dikinase protein
	1070949_1074329	+	1126	86356667	aas	RHE_CH01022	IQ	COG0318	long-chain-fatty-acid--acyl-carrier protein ligase protein
	1079965_1080372	-	135	86356670	-	RHE_CH01025	S	-	hypothetical protein
	1099628_1100299	+	223	86356691	-	RHE_CH01047	IQR	COG1028	probable 3-oxoacyl-[acyl-carrier protein] reductase protein
	1182313_1183809	-	498	86356772	cysN	RHE_CH01130	P	COG2895	sulfate adenylate transferase subunit 1 protein (cysteine biosynthesis protein)
	1186036_1186482	+	148	86356775	-	RHE_CH01133	K	COG1959	putative transcriptional regulator protein
	1209168_1210535	-	455	86356798	-	RHE_CH01158	S	-	hypothetical protein
	1222204_1223010	+	268	86356807	-	RHE_CH01167	S	COG1376	hypothetical protein
	1236741_1238258	-	505	86356825	zwf2	RHE_CH01185	G	COG0364	glucose-6-phosphate 1-dehydrogenase protein
	1239398_1240678	-	426	86356827	tlyC	RHE_CH01187	R	COG1253	hemolysin protein
	1283319_1283708	+	129	86356867	-	RHE_CH01227	S	-	hypothetical protein
	1305997_1306887	+	296	86356893	-	RHE_CH01253	M	COG3409	putative peptidoglycan-binding protein (cell wall degradation activity)
	1311523_1312050	-	175	86356900	-	RHE_CH01260	S	COG5402	hypothetical protein
	1325425_1326318	-	297	86356917	gstR	RHE_CH01277	K	COG0583	transcriptional regulator protein, LysR family
	1328131_1328592	+	153	86356920	-	RHE_CH01280	S	COG3558	hypothetical protein
	1332690_1333361	+	223	86356926	feuP	RHE_CH01286	TK	COG0745	two-component response regulator protein
	1334873_1335298	+	141	86356928	lppA	RHE_CH01288	M	COG4520	outer membrane lipoprotein-related protein
	1365880_1366494	+	204	86356949	-	RHE_CH01309	S	COG1376	hypothetical protein
	1368258_1369631	-	457	86356952	mgtE	RHE_CH01312	P	COG2239	magnesium (mg2+) transporter protein
	1369891_1371114	-	407	86356953	-	RHE_CH01313	G	COG2814	putative permease protein
	1373801_1375168	+	455	86356956	bioA	RHE_CH01316	H	COG0161	adenosylmethionine-8-amino-7-oxononanoate aminotransferase protein
	1464734_1465675	+	313	86357029	era	RHE_CH01391	R	COG1159	GTP-binding protein
	1473808_1474323	+	171	86357038	sodC	RHE_CH01400	P	COG2032	superoxide dismutase protein
	1506873_1508369	-	498	86357074	dnaB	RHE_CH01436	L	COG0305	DNA helicase protein
	1519250_1520077	-	275	86357087	ksgA	RHE_CH01449	J	COG0030	dimethyladenosine transferase (16S rRNA dimethylase) protein
	1520077_1521105	-	342	86357088	pdxAch	RHE_CH01450	H	COG1995	4-hydroxythreonine-4-phosphate dehydrogenase protein
	1524571_1525659	-	362	86357091	-	RHE_CH01453	R	COG0795	putative permease protein
	1529344_1529793	+	149	86357095	-	RHE_CH01457	L	COG2927	putative DNA polymerase III, chi subunit protein
	1544614_1545138	+	174	86357109	ligE	RHE_CH01471	O	COG0625	beta-aryl ether cleaving enzyme, lignin degradation protein
	1552627_1553262	+	211	86357119	ropB1	RHE_CH01481	M	COG3637	outer membrane protein
	1562867_1565071	+	734	86357129	ppk	RHE_CH01491	P	COG0855	polyphosphate kinase protein
	1583044_1583559	+	171	86357144	-	RHE_CH01506	K	COG1846	probable transcriptional regulator protein, MarR family
	1587303_1588610	+	435	86357148	ribD	RHE_CH01510	H	COG1985	5-amino-6-(5-phosphoribosylamino)uracil reductase/diaminohydroxyphosphoribosylaminopyrimidinedeaminase protein
	1633676_1634290	-	204	86357191	-	RHE_CH01554	KR	COG0454	probable acetyltransferase protein
	1648309_1649241	-	310	86357204	argC	RHE_CH01567	E	COG0002	N-acetyl-gamma-glutamyl-phosphate reductase protein
	1649303_1650331	-	342	86357205	speB1	RHE_CH01568	E	COG0010	agmatinase protein
	1651993_1652460	-	155	86357207	rpsI	RHE_CH01570	J	COG0103	30S ribosomal protein S9
	1678232_1679218	-	328	86357230	-	RHE_CH01593	C	COG0667	probable oxidoreductase protein
	1687778_1689082	+	434	86357243	nuoF1	RHE_CH01609	C	COG1894	NADH-ubiquinone oxidoreductase chain F protein
	1743149_1743922	-	257	86357285	-	RHE_CH01651	G	COG0061	probable NAD(+) kinase protein
	1745952_1746842	-	296	86357288	-	RHE_CH01655	J	COG0566	probable tRNA/rRNA methyltransferase protein
	1778162_1779502	+	446	86357325	secY	RHE_CH01695	U	COG0201	protein-export translocase protein
	1787330_1787677	-	115	86357335	-	RHE_CH01705	S	COG4461	hypothetical protein
	1860108_1860869	-	253	86357404	alaS1	RHE_CH01774	R	COG2872	alanyl-tRNA synthetase protein
	1894712_1897555	+	947	86357439	valS	RHE_CH01811	J	COG0525	valyl-tRNA synthetase (valine-tRNA ligase) protein
	1901819_1902151	-	110	86357444	-	RHE_CH01816	S	COG0316	hypothetical protein
	1936609_1937433	-	274	86357475	radC	RHE_CH01848	L	COG2003	DNA repair protein
	1938467_1939174	+	235	86357477	-	RHE_CH01850	S	-	probable transcriptional regulator protein, TetR family
	1949537_1949935	+	132	86357491	-	RHE_CH01865	C	COG3761	putative NADH-ubiquinone oxidoreductase chain b17.2 like protein
	1958393_1960261	-	622	86357501	phbC	RHE_CH01875	I	COG3243	poly-beta-hydroxybutyrate polymerase protein
	1960408_1960821	+	137	86357502	-	RHE_CH01876	S	-	hypothetical protein
	2036449_2037813	+	454	86357573	ntrX	RHE_CH01952	T	COG2204	nitrogen regulation (two-component response regulator) protein
	2039169_2040494	+	441	86357576	hflX	RHE_CH01955	R	COG2262	GTP-binding protein
	2040716_2041561	-	281	86357577	mazG	RHE_CH01956	R	COG1694	MazG protein
	2044199_2045869	+	556	86357581	cysI	RHE_CH01960	P	COG0155	sulfite reductase (NADPH) protein
	2121707_2123497	-	596	86357647	-	RHE_CH02028	V	COG1132	probable saccharide ABC transporter, ATP-binding protein
	2150739_2151713	-	324	86357677	uxuAch	RHE_CH02058	G	COG1312	mannonate dehydratase protein
	2216979_2218109	+	376	86357736	tgt	RHE_CH02117	J	COG0343	queuine tRNA-ribosyltransferase protein
	2219290_2219718	-	142	86357738	-	RHE_CH02119	S	-	hypothetical protein
	2237514_2238194	-	226	86357756	-	RHE_CH02137	OC	COG0526	hypothetical protein
	2282640_2284595	-	651	86357796	deaD	RHE_CH02179	LKJ	COG0513	ATP-dependent RNA helicase protein
	2307522_2307974	+	150	86357818	hisI	RHE_CH02202	E	COG0139	phosphoribosyl-AMP cyclohydrolase protein
	2342580_2345444	+	954	86357858	gcvP	RHE_CH02243	E	COG1003	glycine dehydrogenase decarboxylating protein
	2374294_2375601	+	435	86357888	purB	RHE_CH02273	F	COG0015	adenylosuccinate lyase protein
	2378324_2380618	+	764	86357892	-	RHE_CH02277	T	COG2200	putative sensory box/GGDEF family protein
	2385569_2386147	+	192	86357900	-	RHE_CH02285	S	-	hypothetical protein
	2407241_2408113	-	290	86357925	-	RHE_CH02310	D	COG0037	hypothetical protein
	2408172_2409101	-	309	86357926	glsA	RHE_CH02311	E	COG2066	glutaminase protein
	2413273_2415312	-	679	86357931	-	RHE_CH02316	S	COG1289	hypothetical conserved membrane protein
	2419864_2422563	-	899	86357937	alaS2	RHE_CH02322	J	COG0013	alanyl-tRNA synthetase protein
	2448757_2449821	+	354	86357959	-	RHE_CH02344	M	COG1686	probable D-alanyl-D-alanine carboxypeptidase protein
	2477192_2478019	-	275	86357985	-	RHE_CH02370	U	COG0823	putative periplasmic component of the Tol biopolymer transport system
	2478046_2479725	-	559	86357986	nadE	RHE_CH02371	H	COG0171	NAD(+) synthase (glutamine-hydrolysing) protein
	2479780_2480445	+	221	86357987	-	RHE_CH02372	S	COG4420	hypothetical conserved membrane protein
	2514227_2515009	+	260	86358018	-	RHE_CH02403	IQR	COG1028	probable short chain dehydrogenase protein
	2533979_2534809	+	276	86358033	-	RHE_CH02420	E	COG4160	probable amino acid ABC transporter, permease protein
	2580447_2581898	-	483	86358080	gnd	RHE_CH02468	G	COG0362	6-phosphogluconate dehydrogenase (decarboxylating) protein
	2595314_2596153	-	279	86358096	cobA	RHE_CH02484	H	COG0007	uroporphyrin-III C-methyltransferase protein
	2635602_2636633	+	343	86358135	-	RHE_CH02525	K	COG4977	probable transcriptional regulator protein, AraC family
	2636767_2638098	-	443	86358136	-	RHE_CH02526	T	COG3706	probable two-component response regulator protein
	2703105_2703851	+	248	86358200	dapB2	RHE_CH02593	E	COG0289	dihydrodipicolinate reductase protein
	2768024_2770009	-	661	86358262	lacZ1	RHE_CH02656	G	COG1874	beta-D-galactosidase protein
	2780485_2780886	-	133	86358273	-	RHE_CH02667	T	COG0784	putative two-component response regulator protein
	2785172_2785969	+	265	86358278	-	RHE_CH02672	S	COG4312	hypothetical protein
	2841194_2842252	+	352	86358333	mocA	RHE_CH02728	C	COG0667	oxidoreductase protein
	2842478_2843698	-	406	86358334	-	RHE_CH02729	KE	COG1167	probable aminotransferase protein
	2844079_2845179	+	366	86358335	ilvE2	RHE_CH02730	EH	COG0115	branched-chain amino acid aminotransferase protein
	2880587_2881504	+	305	86358368	-	RHE_CH02764	KR	COG0454	putative transcriptional regulator protein, MarR family
	2887136_2888263	-	375	86358375	recD	RHE_CH02771	L	COG0507	exodeoxyribonuclease V alpha subunit protein
	2894053_2894601	+	182	86358383	rpoE2	RHE_CH02779	K	COG1595	RNA polymerase sigma factor protein (sigma-24)
	2907887_2908777	+	296	86358398	serB	RHE_CH02794	E	COG0560	phosphoserine phosphatase protein
	2916072_2919782	-	1236	86358407	-	RHE_CH02803	S	-	hypothetical protein
	2957093_2959249	-	718	86358438	ligA	RHE_CH02835	L	COG0272	DNA ligase (NAD+) protein
	2971217_2972575	-	452	86358449	murC	RHE_CH02846	M	COG0773	UDP-N-acetylmuramate--alanine ligase protein
	2994881_2996125	+	414	86358469	-	RHE_CH02866	I	COG5379	hypothetical protein
	3034038_3037853	-	1271	86358504	metH	RHE_CH02901	E	COG1410	5-methyltetrahydrofolate--homocysteine S-methyltransferase protein
	3110185_3111516	-	443	86358573	dctA	RHE_CH02971	C	COG1301	C4-dicarboxylate transporter protein
	3115673_3116647	+	324	86358577	trxBch	RHE_CH02975	O	COG0492	thioredoxin reductase (NADPH) protein
	3120955_3121755	+	266	86358582	-	RHE_CH02980	V	COG3570	probable antibiotic resistance (streptomycin kinase) protein
	3166791_3169142	+	783	86358628	-	RHE_CH03026	T	COG2199	putative sensory box/GGDEF family protein
	3171563_3172858	+	431	86358633	-	RHE_CH03031	J	COG0012	putative GTP-binding protein
	3264320_3264991	-	223	86358717	map2	RHE_CH03116	J	COG0024	methionine aminopeptidase protein
	3265117_3266178	-	353	86358718	-	RHE_CH03117	C	COG2141	probable oxidoreductase protein
	3277141_3277941	+	266	86358728	-	RHE_CH03127	K	COG0583	probable transcriptional regulator protein, LysR family
	3350659_3351639	+	326	86358791	-	RHE_CH03191	MG	COG0451	putative UDP-glucose 4-epimerase protein
	3408409_3409341	-	310	86358840	-	RHE_CH03241	E	COG0346	probable dioxygenase protein
	3421633_3422745	+	370	86358852	-	RHE_CH03253	V	COG0842	probable ABC transporter, permease protein
	3451545_3452195	-	216	86358888	-	RHE_CH03289	K	COG1309	probable transcriptional regulator protein, TetR family
	3489415_3490290	-	291	86358922	braF	RHE_CH03324	E	COG0411	amino acid ABC transporter, ATP-binding protein
	3495806_3496132	+	108	86358928	-	RHE_CH03330	S	-	hypothetical protein
	3497191_3497544	-	117	86358931	-	RHE_CH03333	S	-	hypothetical protein
	3497982_3498683	+	233	86358932	ctrA	RHE_CH03334	TK	COG0745	two-component response regulator protein controls chromosomal replication initiation
	3508200_3509498	-	432	86358942	purA	RHE_CH03344	F	COG0104	adenylosuccinate synthetase protein
	3546151_3547035	+	294	86358973	-	RHE_CH03375	G	COG1175	probable sugar ABC transporter, permease protein
	3617406_3618068	+	220	86359027	-	RHE_CH03435	R	COG2041	probable oxidoreductase protein
	3636781_3637047	+	88	86359044	-	RHE_CH03453	S	-	hypothetical protein
	3637128_3638723	-	531	86359045	serA	RHE_CH03454	HE	COG0111	D-3-phosphoglycerate dehydrogenase protein
	3640175_3641014	-	279	86359047	-	RHE_CH03456	M	COG3637	probable heat resistant agglutinin 1 protein
	3703740_3704597	-	285	86359107	cheRch2	RHE_CH03516	NT	COG1352	chemotaxis methyltransferase protein
	3722253_3722867	+	204	86359125	-	RHE_CH03534	R	COG0457	hypothetical protein
	3724129_3725865	+	578	86359127	ggt2	RHE_CH03536	E	COG0405	gamma-glutamyltranspeptidase protein
	3737045_3739144	+	699	86359140	pepF	RHE_CH03549	E	COG1164	oligoendopeptidase F protein
	3765969_3766439	-	156	86359162	ibpA	RHE_CH03571	O	COG0071	molecular chaperone small heat shock protein
	3771629_3772672	+	347	86359168	ropAch3	RHE_CH03578	S	-	porin outer membrane protein
	3781434_3783302	+	622	86359176	cyaFch2	RHE_CH03586	R	COG0457	adenylate cyclase protein
	3816699_3817565	+	288	86359198	-	RHE_CH03608	R	COG0457	probable O-linked GlcNAc transferase protein
	3823911_3824567	-	218	86359205	-	RHE_CH03615	S	-	hypothetical protein
	3844979_3845698	-	239	86359224	-	RHE_CH03634	S	COG2979	hypothetical protein
	3847976_3848995	+	339	86359228	-	RHE_CH03638	R	COG1054	probable rhodanese-related sulfurtransferase protein
	3904434_3907580	-	1048	86359277	-	RHE_CH03687	V	COG0841	putative multidrug efflux transporter protein
	3977528_3980128	-	866	86359337	clpB	RHE_CH03753	O	COG0542	ATP-dependent Clp protease, ATP-binding subunit protein
	4011844_4012536	-	230	86359368	alkA	RHE_CH03785	L	COG0122	DNA-3-methyladenine glycosidase II protein
	4019090_4019971	+	293	86359377	hbdA	RHE_CH03794	I	COG1250	3-hydroxybutyryl-CoA dehydrogenase protein
	4022598_4023866	+	422	86359380	lysA	RHE_CH03797	E	COG0019	diaminopimelate decarboxylase protein
	4062825_4063910	-	361	86359422	-	RHE_CH03840	G	COG3839	putative sugar ABC transporter, ATP-binding protein
	4109776_4110708	-	310	86359459	-	RHE_CH03878	R	COG3176	putative acyltransferase protein
	4127908_4128687	-	259	86359475	sdhB	RHE_CH03894	C	COG0479	succinate dehydrogenase subunit B, iron-sulfur protein
	4144309_4144815	-	168	86359495	-	RHE_CH03914	KR	COG0454	putative acetyltransferase protein
	4146993_4149080	-	695	86359497	dcp	RHE_CH03916	E	COG0339	peptidyl-dipeptidase Dcp protein
	4154213_4155436	-	407	86359504	argG2	RHE_CH03924	E	COG0137	argininosuccinate synthase protein
	4208473_4209456	+	327	86359564	galE3	RHE_CH03985	M	COG1087	UDP-glucose 4-epimerase protein
	4248316_4249311	-	331	86359590	ispA	RHE_CH04011	H	COG0142	geranyltranstransferase protein
	4253282_4254463	+	393	86359597	phbAch	RHE_CH04018	I	COG0183	acetyl-CoA acetyltransferase (beta-ketothiolase) protein
	4254535_4255260	+	241	86359598	phbB	RHE_CH04019	IQR	COG1028	acetoacetyl-CoA reductase protein
	4270014_4271870	-	618	86359611	-	RHE_CH04032	R	COG4178	probable ABC transporter protein, ATP-binding and permease domains
	4317621_4317998	-	125	86359652	modE	RHE_CH04074	R	COG2005	molybdenum-binding transcriptional regulator-repressor protein (molybdenum transport associatedprotein)
	4333010_4333429	+	139	86359668	-	RHE_CH04090	S	COG2764	hypothetical protein
	4359862_4361256	-	464	86359687	-	RHE_CH04109	J	COG0144	probable RNA methyltransferase - sun protein
	4364887_4365588	+	233	86359691	-	RHE_CH04113	S	COG3820	hypothetical protein
	4365855_4367765	-	636	86359692	-	RHE_CH04114	I	COG0365	probable propionate-CoA ligase protein
	140103_141500	+	465	86360004	-	RHE_PB00125	C	COG2141	probable monooxygenase protein, DszA family
	11749_17220	-	1823	86360288	-	RHE_PE00010	R	COG2373	hypothetical protein
	33757_34902	-	381	86360303	-	RHE_PE00025	I	COG1835	putative acyltransferase protein
	52120_54027	-	635	86360319	-	RHE_PE00041	E	COG0747	probable oligopeptide ABC transporter, substrate-binding protein
	141722_142372	-	216	86360396	-	RHE_PE00119	S	COG3665	hypothetical protein
	468170_469420	+	416	86360698	soxBe	RHE_PE00424	E	COG0665	sarcosine oxidase beta subunit protein
	469711_472665	+	984	86360700	soxAe	RHE_PE00426	E	COG0404	sarcosine oxidase alpha subunit protein
	501807_502973	+	388	86360731	repAe	RHE_PE00457	D	COG1192	plasmid partitioning protein RepAe
	504120_505334	+	404	86360733	repCe	RHE_PE00459	S	-	plasmid replication protein RepCe
	18139_19422	-	427	86360753	mdeAf	RHE_PF00019	E	COG0626	cystathionine gamma-synthase protein
	175037_175876	-	279	86360898	-	RHE_PF00167	ET	COG0834	probable amino acid ABC transporter, substrate-binding protein
	296366_297562	+	398	86361003	-	RHE_PF00273	E	COG1448	probable aspartate aminotransferase protein
	344621_345355	+	244	86361036	-	RHE_PF00306	K	COG2186	probable transcriptional regulator protein, GntR family
	369683_371311	+	542	86361060	groELf	RHE_PF00330	O	COG0459	60 kDa chaperonin, heat shock protein
	492770_493408	-	212	86361170	raiI	RHE_PF00440	TQ	COG3916	autoinducer synthesis protein
	548115_550985	-	956	86361217	-	RHE_PF00487	G	COG0383	putative alpha-mannosidase protein
